# Supplementary material for: Attenuation of higher-order acoustic modes in a cylindrical waveguide using lined panel-cavity coupling
Source: PLoS One. 2026 Apr 22;21(4):e0345221. doi: 10.1371/journal.pone.0345221 (PMC13102311; doi:10.1371/journal.pone.0345221)
Supplement: S1 Appendix — (TEX) [file pone.0345221.s001.tex]

This appendix provides the intermediate steps leading from the dimensional membrane model (2.1)
to the dimensionless coupled membrane--acoustic equations (2.12)--(2.13).\\
Each circular membrane is modeled as a tension-dominated membrane (no bending stiffness),
with transverse displacement $\bar Q(\bar r,\theta)$ driven by the acoustic pressure jump across
the interface. The dimensional governing equation is
\begin{equation}
T\,\bar\nabla_{\!t}^{\,2}\bar Q + \omega^{2}\rho_m \bar Q = [\bar p]^{+}_{-},
\tag{A.1}
\end{equation}
where $T$ is the membrane tension, $\rho_m$ is the membrane mass per unit area,
$\omega$ is the radian frequency, and $[\bar p]^{+}_{-}$ denotes the pressure difference across
the membrane.
In polar coordinates, the in-plane Laplacian is
\begin{equation}
\bar\nabla_{\!t}^{\,2} =
\frac{\partial^{2}}{\partial \bar r^{2}}
+\frac{1}{\bar r}\frac{\partial}{\partial \bar r}
+\frac{1}{\bar r^{2}}\frac{\partial^{2}}{\partial \theta^{2}}.
\tag{A.2}
\end{equation}
In the present work we restrict attention to the axisymmetric setting, so $\partial(\cdot)/\partial\theta=0$,
and therefore
\begin{equation}
\bar\nabla_{\!t}^{\,2}\bar Q =
\frac{\partial^{2}\bar Q}{\partial \bar r^{2}}
+\frac{1}{\bar r}\frac{\partial \bar Q}{\partial \bar r}.
\tag{A.3}
\end{equation}
Assuming time-harmonic dependence $\exp(-i\omega \bar t)$, the linearized acoustic pressure
and velocity potential satisfy
\begin{equation}
\bar p = -\rho_0 \frac{\partial \bar\phi}{\partial \bar t}
      = i\rho_0\omega\,\bar\phi,
\tag{A.4}
\end{equation}
so the membrane forcing is
\begin{equation}
[\bar p]^{+}_{-} = i\rho_0\omega\left(\bar\phi^{+}-\bar\phi^{-}\right).
\tag{A.5}
\end{equation}
At $z=-\bar L$ the jump is $\bar\phi^{+}-\bar\phi^{-}=\bar\phi_2-\bar\phi_1$ and at $z=+\bar L$
it is $\bar\phi^{+}-\bar\phi^{-}=\bar\phi_3-\bar\phi_2$.
Introduce the dimensionless coordinates and time (as in the main text)
\begin{equation}
r = k\bar r,\qquad z=k\bar z,\qquad t=\omega \bar t,
\tag{A.6}
\end{equation}
and define the dimensionless membrane displacement
\begin{equation}
q(r) = k\,\bar Q(\bar r),
\qquad \text{so that} \qquad \bar Q(\bar r)=\frac{1}{k}\,q(r).
\tag{A.7}
\end{equation}
Using $r=k\bar r$, we have $\dfrac{\partial}{\partial \bar r}=k\dfrac{\partial}{\partial r}$, hence
\begin{align}
\frac{\partial \bar Q}{\partial \bar r}
&= \frac{\partial}{\partial \bar r}\left(\frac{1}{k}q(r)\right)
 = \frac{1}{k}\left(k\frac{\partial q}{\partial r}\right)
 = \frac{\partial q}{\partial r}, \tag{A.8}\\[2mm]
\frac{\partial^{2}\bar Q}{\partial \bar r^{2}}
&= \frac{\partial}{\partial \bar r}\left(\frac{\partial q}{\partial r}\right)
 = k\frac{\partial^{2}q}{\partial r^{2}}. \tag{A.9}
\end{align}
Also, $\dfrac{1}{\bar r}=\dfrac{k}{r}$, so
\begin{equation}
\bar\nabla_{\!t}^{\,2}\bar Q
= k\left(\frac{\partial^{2}q}{\partial r^{2}}+\frac{1}{r}\frac{\partial q}{\partial r}\right).
\tag{A.10}
\end{equation}
For the acoustic potential normalization used in the manuscript, we write
\begin{equation}
k^{2}\bar\phi = \omega\,\phi,
\qquad \text{so that} \qquad \bar\phi=\frac{\omega}{k^{2}}\phi.
\tag{A.11}
\end{equation}
Substituting (A.11) into (A.5) gives
\begin{equation}
[\bar p]^{+}_{-}
= i\rho_0\omega \left(\frac{\omega}{k^{2}}\right)\left(\phi^{+}-\phi^{-}\right)
= i\rho_0 c^{2}\left(\phi^{+}-\phi^{-}\right),
\quad (\omega=ck).
\tag{A.12}
\end{equation}
Substituting (A.10) and (A.12) into (A.1), then dividing by $Tk$, yields
\begin{equation}
\left(\frac{\partial^{2}}{\partial r^{2}}+\frac{1}{r}\frac{\partial}{\partial r}\right)q
+\frac{\omega^{2}\rho_m}{T k^{2}}\,q
= \frac{i\rho_0 c^{2}}{Tk}\left(\phi^{+}-\phi^{-}\right).
\tag{A.13}
\end{equation}
Define the membrane wave speed $c_m=\sqrt{T/\rho_m}$ and the dimensionless membrane parameter
\begin{equation}
\mu := \frac{c}{c_m} = \sqrt{\frac{\rho_m c^{2}}{T}},
\qquad \Rightarrow \qquad
\frac{\omega^{2}\rho_m}{T k^{2}}=\frac{\rho_m c^{2}}{T}=\mu^{2}.
\tag{A.14}
\end{equation}
Also define the fluid-loading parameter
\begin{equation}
\alpha := \frac{\rho_0 c^{2}}{kT}.
\tag{A.15}
\end{equation}
With these definitions, (A.13) becomes
\begin{equation}
\left(\frac{\partial^{2}}{\partial r^{2}}+\frac{1}{r}\frac{\partial}{\partial r}+\mu^{2}\right)q
= i\alpha\left(\phi^{+}-\phi^{-}\right).
\tag{A.16}
\end{equation}
Since the field amplitudes are complex under the harmonic convention, the factor $i$ can be
absorbed into the definition of the potential amplitude (equivalently into the modal coefficients),
and for compactness we write the forcing in the form used in the main text. Hence at $z=-L$
and $z=+L$ we recover
\begin{align}
\left(\frac{\partial^{2}}{\partial r^{2}}+\frac{1}{r}\frac{\partial}{\partial r}+\mu^{2}\right)q_1
&= \alpha\left(\phi_2-\phi_1\right),
\tag{A.17}\\
\left(\frac{\partial^{2}}{\partial r^{2}}+\frac{1}{r}\frac{\partial}{\partial r}+\mu^{2}\right)q_2
&= \alpha\left(\phi_3-\phi_2\right),
\tag{A.18}
\end{align}
which are the membrane equations (2.12)--(2.13).
The clamped (fixed-rim) boundary condition at the membrane edge $\bar r=\bar a$ becomes
\begin{equation}
q_j(a)=0,\qquad a=k\bar a,\qquad j=1,2,
\tag{A.19}
\end{equation}
which is equation (2.14) in the main text.
